# Supplementary material for: Extracellular DNA, cell surface proteins and c-di-GMP promote biofilm formation in Clostridioides difficile
Source: Sci Rep. 2021 Feb 5;11:3244. doi: 10.1038/s41598-020-78437-5 (PMC7865049; doi:10.1038/s41598-020-78437-5)
Supplement: Supplementary file 2 — Supplementary Table 3. [file 41598_2020_78437_MOESM2_ESM.xlsx]

## Sheet: Kings LCMS_MS to align.embl_fie
									Quantitative Value (Normalized Total Spectra)	Quantitative Value (Normalized Total Spectra)	Quantitative Value (Normalized Total Spectra)	Quantitative Value (Normalized Total Spectra)	Protein Identification Probability	Protein Identification Probability	Protein Identification Probability	Protein Identification Probability
PR504 LFD2_1_2_4_20181210_CDiff_EDIT									LFD2_1_Band1	LFD2_2_Band2	LFD2_3_Band3	LFD2_4_Band4	LFD2_1_Band1	LFD2_2_Band2	LFD2_3_Band3	LFD2_4_Band4
#	Visible?	Starred?	Identified Proteins (33)	Accession Number	Alternate ID	Molecular Weight	Protein Grouping Ambiguity	Taxonomy	PR504 LFD2_1_Band1	PR504 LFD2_2_Band2	PR504 LFD2_3_Band3	PR504 LFD2_4_Band4	PR504 LFD2_1_Band1	PR504 LFD2_2_Band2	PR504 LFD2_3_Band3	PR504 LFD2_4_Band4	Gene ID	New ID	class	class_text	colour_text	class	experimental evidence	description
1	TRUE	Empty	Precursor of the S-layer proteins OS=Peptoclostridium difficile (strain 630) OX=272563 GN=slpA PE=1 SV=1	Q183M8_PEPD6 (+1)	slpA	76 kDa	NA	unknown	4.8103	0	0.96875	1.4091	1	0	1	1	CD2793	CD630_27930	slpA	4.1.8	Gram +ve surface anchored	3	Surface (IM, OM, secreted, surface structures	Experimentally verified as part of mature spore proteome PMID:19542279	Precursor of the S-layer proteins
2	TRUE	Empty	3-hydroxybutyryl-CoA dehydrogenase OS=Clostridioides difficile OX=1496 GN=IM33_05910 PE=4 SV=1	A0A0N0P0J7_CLODI	CD1058	31 kDa	NA	unknown	2.6724	0	0	0	1	0	0.62	0	CD1058	CD630_10580	hbd	3.5.4	Fermentation	1	Energy metabolism (glycolysis, electron transport etc.)	Experimentally verified as part of mature spore proteome PMID:19542279	3-hydroxybutyryl-CoA dehydrogenase
3	TRUE	Empty	Rubrerythrin OS=Clostridioides difficile OX=1496 GN=IM33_03895 PE=4 SV=1	A0A0N0P1F1_CLODI (+1)	CD0825	21 kDa	NA	unknown	1.6034	0	2.9062	0	1	0	1	0	CD0825	CD630_08250	rbr	1.4.2	Detoxification	0	Pathogenicity/Adaption/Chaperones	Experimentally verified as part of mature spore proteome PMID:19542279	Rubrerythrin
5	TRUE	Empty	Acetyl-CoA acetyltransferase OS=Clostridioides difficile OX=1496 GN=IM33_05915 PE=3 SV=1	A0A0N0P0U8_CLODI	CD1059	41 kDa	NA	unknown	1.069	0	0	0	1	0	0	0.88	CD1059	CD630_10590	thlA1	3.5.4	Fermentation	1	Energy metabolism (glycolysis, electron transport etc.)	Experimentally verified as part of mature spore proteome PMID:19542279	Acetoacetyl-CoA thiolase 1
6	TRUE	Empty	Glutamate dehydrogenase OS=Peptoclostridium difficile (strain 630) OX=272563 GN=gluD PE=3 SV=1	Q18CS0_PEPD6	gluD	46 kDa	NA	unknown	1.069	0	0	0	1	0	0	0	CD0179	CD630_01790	gluD	3.4.2	Amino acids	6	Degradation of small molecules	Experimentally verified as part of mature spore proteome PMID:19542279	NAD-specific glutamate dehydrogenase
8	TRUE	Empty	Probable transcriptional regulatory protein CD196_0745 OS=Peptoclostridium difficile (strain CD196) OX=645462 GN=CD196_0745 PE=3 SV=1	A0A0H3N4P7_PEPDC	CD0795	26 kDa	NA	unknown	1.069	0	0	0	1	0	0	0	CD0795	CD630_07950	-	6.5.0	Others	9	Regulators	Experimentally verified as part of mature spore proteome PMID:19542279	probable transcriptional regulatory protein
4	TRUE	Empty	Proline reductase subunit proprotein OS=Peptoclostridium difficile (strain R20291) OX=645463 GN=prdA PE=4 SV=1	C9YR85_PEPDR	prdA	68 kDa	NA	unknown	0.53448	0	0.96875	2.8182	1	0	1	1	CD3244	CD630_32440	prdA	3.4.2	Amino acids	6	Degradation of small molecules	Experimentally verified as part of mature spore proteome PMID:19542279	D-proline reductase proprotein prdA
10	TRUE	Empty	Uncharacterized protein OS=Peptoclostridium difficile (strain R20291) OX=645463 GN=CDR20291_3446 PE=4 SV=1	C9YS78_PEPDR	sufD	33 kDa	NA	unknown	0.53448	0	0	1.4091	0.99	0	0	1	CD3607	CD630_36070	sufD	2.2.2	Basic proteins - synthesis, modification	2	Information transfer (transcription/translation & DNA/RNA modification)	Evidence 3 : Function proposed based on presence of conserved amino acid motif, structural feature or limited homology; Product type pf : putative factor	putative iron-sulfur assembly protein
14	TRUE	Empty	Probable butyrate kinase OS=Peptoclostridium difficile (strain CD196) OX=645462 GN=buk PE=3 SV=1	A0A0H3MYC1_PEPDC (+1)	buk	39 kDa	NA	unknown	0.53448	2.5833	0	0	0.99	0.97	0	0.9	CD0113	CD630_01130	buk	3.5.4	Fermentation	1	Energy metabolism (glycolysis, electron transport etc.)	Experimentally verified as part of mature spore proteome PMID:19542279	Butyrate kinase (BK) (Branched-chain carboxylic acid kinase)
12	TRUE	Empty	Phenylalanine--tRNA ligase alpha subunit OS=Peptoclostridium difficile (strain R20291) OX=645463 GN=pheS PE=3 SV=1	C9YJ77_PEPDR (+1)	pheS	38 kDa	NA	unknown	0.53448	0	0	0	1	0	0	0	CD0699	CD630_06990	pheS	2.2.1	Amino acyl tRNA synthesis; tRNA modification	2	Information transfer (transcription/translation & DNA/RNA modification)	Evidence 2a : Function of homologous gene experimentally demonstrated in an other organism; PubMedId : 2127701, 2492510; Product type e : enzyme	Phenylalanyl-tRNA synthetase alpha chain (Phenylalanine--tRNA ligase alpha chain) (PheRS)
18	TRUE	Empty	Endonuclease MutS2 OS=Clostridium butyricum OX=1492 GN=mutS2 PE=3 SV=1	A0A2S7FAS3_CLOBU	mutS2	89 kDa	NA	unknown	0.53448	0	0	0	0.98	0	0	0.91	CD0709	CD630_07090	mutS2	2.2.3	DNA - replication, repair, restriction/modification	2	Information transfer (transcription/translation & DNA/RNA modification)	Evidence 2a : Function of homologous gene experimentally demonstrated in an other organism; PubMedId : 17965091, 17215294, 15629722, 15503140,15113836; Product type f : factor	DNA mismatch repair protein
31	TRUE	Empty	Chaperone protein ClpB OS=Clostridium butyricum OX=1492 GN=clpB PE=3 SV=1	A0A2S7FCA1_CLOBU	clpB	98 kDa	NA	unknown	0.53448	0	0	0	0.97	0	0	0	CD2020	CD630_20200	clpB	1.3.1	Chaperones	0	Pathogenicity/Adaption/Chaperones	Experimentally verified as part of mature spore proteome PMID:19542279	Chaperone protein
11	TRUE	Empty	Aldehyde-alcohol dehydrogenase OS=Peptoclostridium difficile (strain 630) OX=272563 GN=adhE1 PE=3 SV=1	Q184F6_PEPD6	adhE1	95 kDa	NA	unknown	0	0	0	1.4091	0	0	0.82	1	CD2966	CD630_29660	adhE1	3.5.4	Fermentation	1	Energy metabolism (glycolysis, electron transport etc.)	Experimentally verified as part of mature spore proteome PMID:19542279	Aldehyde-alcohol dehydrogenase
16	TRUE	Empty	Spermidine/putrescine import ATP-binding protein PotA OS=Clostridium butyricum OX=1492 GN=potA PE=3 SV=1	A0A2S7F866_CLOBU	potA	41 kDa	NA	unknown	0	0	0	1.4091	0	0	0.59	1	CD1024	CD630_10240	potA	1.5.1	Amino acids and amines	3	Surface (IM, OM, secreted, surface structures	Evidence 2a : Function of homologous gene experimentally demonstrated in an other organism; PubMedId : 17135193, 11781802, 11976340, 18504552,18952792, 8384683,8752352; Product type t : transporter	ABC-type transport system,spermidine/putrescine ATP-binding protein
15	TRUE	Empty	Cell surface protein OS=Peptoclostridium difficile (strain R20291) OX=645463 GN=CDR20291_2672 PE=4 SV=1	C9YQ07_PEPDR (+1)	CD2784	73 kDa	NA	unknown	0	0	0	1.4091	0	0	0	1	CD2784	CD630_27840	cwp6	4.1.6	Gram +ve membrane	3	Surface (IM, OM, secreted, surface structures	Evidence 3 : Function proposed based on presence of conserved amino acid motif, structural feature or limited homology; PubMedId : 1357079; Product type e : enzyme	putative N-acetylmuramoyl-L-alanine amidase,autolysin cwp6
22	TRUE	Empty	Molybdate ABC transporter substrate-binding protein OS=Clostridioides difficile OX=1496 GN=IM33_04160 PE=4 SV=1	A0A0N1IG18_CLODI (+1)	CD630_08690	29 kDa	NA	unknown	0	0	0	1.4091	0	0	0	1	CD0869	CD630_08690	modA	1.5.5	Other Transport/binding proteins	3	Surface (IM, OM, secreted, surface structures	Evidence 2a : Function of homologous gene experimentally demonstrated in an other organism; PubMedId : 17135193, 11781802, 18504552, 18952792,8384683; Product type t : transporter	ABC-type transport system, molybdenum-specific extracellular solute-binding protein
24	TRUE	Empty	Uncharacterized protein OS=Peptoclostridium difficile (strain CD196) OX=645462 GN=CD196_1473 PE=4 SV=1	A0A0H3N248_PEPDC	CD196_1473	29 kDa	NA	unknown	0	0	0	1.4091	0	0	0	0.99	CD196_1473	CD196_1473		7.0.0	Not classified (included putative assignments)	13	Some miscellaneous information e.g. Prosite, but no function
27	TRUE	Empty	Putative solute-binding lipoprotein OS=Peptoclostridium difficile (strain 630) OX=272563 GN=CD630_11310 PE=4 SV=1	Q18AZ4_PEPD6	CD630_11310	65 kDa	NA	unknown	0	0	0	1.4091	0	0	0	0.99	CD1131	CD630_11310	-	4.1.7	Gram +ve exported/lipoprotein	3	Surface (IM, OM, secreted, surface structures	Evidence 3 : Function proposed based on presence of conserved amino acid motif, structural feature or limited homology; Product type pt : putative transporter	putative solute-binding lipoprotein
30	TRUE	Empty	Uncharacterized protein OS=Clostridioides difficile OX=1496 GN=IM33_17230 PE=4 SV=1	A0A0N1P3Q4_CLODI	IM33_17230	33 kDa	NA	unknown	0	0	0	1.4091	0	0	0	0.97	CD0842	CD630_08420	-	0.0.2	Conserved in other organisms	10	Conserved hypothetical	Evidence 4b : Only in in Clostridium genus	0
7	TRUE	Empty	Chaperone protein DnaK OS=Clostridioides difficile OX=1496 GN=dnaK PE=2 SV=1	A0A0N0NWW4_CLODI	dnaK	67 kDa	NA	unknown	0	0	1.9375	0	0	0	1	0.57	CD2461	CD630_24610	dnaK	1.3.1	Chaperones	0	Pathogenicity/Adaption/Chaperones	Experimentally verified as part of mature spore proteome PMID:19542279	Chaperone protein dnaK (Heat shock protein 70) (Heat shock 70 kDa protein) (HSP70)
13	TRUE	Empty	Fibronectin-binding protein OS=Clostridioides difficile OX=1496 GN=IM33_14355 PE=4 SV=1	A0A0N1I5U3_CLODI	fpbA	68 kDa	NA	unknown	0	0	0.96875	0	0	0.59	0.96	0	CD2592	CD630_25920	fbpA	5.1.5	Pathogenicity Islands/determinants	0	Pathogenicity/Adaption/Chaperones	Evidence 1c : Function experimentally demonstrated in the studied genus; PubMedId : 19292998,19482952,18338854, 18248626, 17630737, 16008346,15342592,15228540; Product type pf : putative factor	Fibronectin-binding protein A
17	TRUE	Empty	Cell surface protein OS=Peptoclostridium difficile (strain CD196) OX=645462 GN=CD196_2608 PE=4 SV=1	A0A0H3N530_PEPDC (+4)	CD2767	78 kDa	NA	unknown	0	0	0.96875	0	0	0	0.99	0	CD2767	CD630_27670	cwp19	4.1.8	Gram +ve surface anchored	3	Surface (IM, OM, secreted, surface structures	experimentally verified through RNA-seq as part of Spo0A regulated transcriptome: down-regulated in Spo0A mutant	Cell surface protein cwp19
23	TRUE	Empty	Antiporter OS=Clostridium butyricum OX=1492 GN=AK964_15435 PE=4 SV=1	A0A0A6PTA2_CLOBU	uhpT	52 kDa	NA	unknown	0	0	0.96875	0	0	0	0.99	0								0	0
25	TRUE	Empty	Uncharacterized protein OS=Clostridium phage phiCD24-1 OX=1582149 GN=PHICD2401_20015 PE=4 SV=1	A0A0A8WJ49_9CAUD	PHICD2401_20015	29 kDa	NA	unknown	0	0	0.96875	0	0	0	0.99	0	phiCD24-1	phiCD24-1	phiCD24-1	5.1.2	Phage-related functions and prophages	12	Phage/IS elements	0	0
26	TRUE	Empty	Threonine dehydratase OS=Clostridioides difficile tdcB OX=1496 GN=IM33_13965 PE=4 SV=1	A0A0N1HP83_CLODI (+1)	CD2514	43 kDa	NA	unknown	0	0	0.96875	0	0	0	0.99	0	CD2514	CD630_25140	tdcB	3.4.2	Amino acids	6	Degradation of small molecules	Experimentally verified as part of mature spore proteome PMID:19542279	Threonine dehydratase II
28	TRUE	Empty	Hin recombinase OS=Clostridium butyricum luxR family OX=1492 GN=AWN73_20175 PE=4 SV=1	A0A2S7F583_CLOBU	AWN73_20175	21 kDa	NA	unknown	0	0	0.96875	0	0	0	0.98	0							0	0	0
29	TRUE	Empty	Phosphoribosylamine--glycine ligase OS=Clostridium butyricum OX=1492 GN=purD PE=3 SV=1	A0A2S7FDL7_CLOBU	purD	46 kDa	NA	unknown	0	0	0.96875	0	0	0	0.98	0	CD0224	CD630_02240	purD	3.7.1	Purine ribonucleotide biosynthesis	7	Central/intermediary/miscellaneous metabolism	Evidence 2a : Function of homologous gene experimentally demonstrated in an other organism; PubMedId : 11800470, 18712276; Product type e : enzyme	Phosphoribosylamine--glycine ligase
32	TRUE	Empty	MarR family transcriptional regulator OS=Clostridium butyricum OX=1492 GN=AK964_02195 PE=4 SV=1	A0A0A6SIS0_CLOBU	CD630_28440	17 kDa	NA	unknown	0	0	0.96875	0	0	0	0.97	0	CD2844	CD630_28440	-	6.3.7	MarR-family	9	Regulators	Evidence 2a : Function of homologous gene experimentally demonstrated in an other organism; PubMedId : 16529980; Product type r : regulator	Transcriptional regulator, MarR family
33	TRUE	Empty	Cna protein B-type domain protein OS=Clostridium butyricum OX=1492 GN=AWN73_00165 PE=4 SV=1	A0A0A6PTN7_CLOBU	AWN73_00165	134 kDa	NA	unknown	0	0	0.96875	0	0	0	0.96	0								0	0
9	TRUE	Empty	50S ribosomal protein L1 OS=Peptoclostridium difficile (strain CD196) OX=645462 GN=rplA PE=3 SV=1	A0A0H3MY70_PEPDC	rplA	25 kDa	NA	unknown	0	5.1667	0	0	0	1	0	0	CD0062	CD630_00620	rplA	4.2.2	Ribosomal proteins - synthesis, modification	2	Information transfer (transcription/translation & DNA/RNA modification)	Experimentally verified as part of mature spore proteome PMID:19542279	50S ribosomal protein L1
19	TRUE	Empty	Putative signaling protein OS=Peptoclostridium difficile (strain CD196) OX=645462 GN=CD196_0704 PE=4 SV=1	A0A0H3MZY7_PEPDC (+1)	CD0757	66 kDa	NA	unknown	0	2.5833	0	0	0.46	0.97	0	0	CD0757	CD630_07570	-	6.5.0	Others	9	Regulators	Evidence 3 : Function proposed based on presence of conserved amino acid motif, structural feature or limited homology; PubMedId : 15716451, 11557134; Product type pe : putative enzyme	putative diguanylate kinase signaling protein
20	TRUE	Empty	HPr kinase/phosphorylase OS=Clostridioides difficile OX=1496 GN=hprK PE=3 SV=1	A0A0N1HJH7_CLODI (+1)	hprK	36 kDa	NA	unknown	0	2.5833	0	0	0	1	0	0	CD3409	CD630_34090	scoC	6.4.1	Serine/threonine	9	Regulators	Evidence 2a : Function of homologous gene experimentally demonstrated in an other organism; PubMedId : 14993301, 14593248, 3900671, 16267306; Product type e : enzyme	PTS system, HPr kinase/phosphorylase
21	TRUE	Empty	ATP synthase subunit beta OS=Clostridium butyricum OX=1492 GN=atpD PE=3 SV=1	A0A2S7F8F2_CLOBU	atpD	50 kDa	NA	unknown	0	2.5833	0	0	0	1	0	0	CD2954	CD630_29540	atpD	3.5.9	ATP-proton motive force	1	Energy metabolism (glycolysis, electron transport etc.)	Evidence 1c : Function experimentally demonstrated in the studied genus; PubMedId : 16816177,12949105,10902917, 9171425, 9045833; Product type e : enzyme	V-type ATP synthase subunit D

## Sheet: Band 1
									Quantitative Value (Normalized Total Spectra)	Quantitative Value (Normalized Total Spectra)	Quantitative Value (Normalized Total Spectra)	Quantitative Value (Normalized Total Spectra)	Protein Identification Probability	Protein Identification Probability	Protein Identification Probability	Protein Identification Probability
PR504 LFD2_1_2_4_20181210_CDiff_EDIT									LFD2_1_Band1	LFD2_2_Band2	LFD2_3_Band3	LFD2_4_Band4	LFD2_1_Band1	LFD2_2_Band2	LFD2_3_Band3	LFD2_4_Band4
#	Visible?	Starred?	Identified Proteins (33)	Accession Number	Alternate ID	Molecular Weight	Protein Grouping Ambiguity	Taxonomy	PR504 LFD2_1_Band1	PR504 LFD2_2_Band2	PR504 LFD2_3_Band3	PR504 LFD2_4_Band4	PR504 LFD2_1_Band1	PR504 LFD2_2_Band2	PR504 LFD2_3_Band3	PR504 LFD2_4_Band4	old_locus_tag	locus_tag	gene_name	class	class_text	colour_key	colour_text	note	product
1	TRUE	Empty	Precursor of the S-layer proteins OS=Peptoclostridium difficile (strain 630) OX=272563 GN=slpA PE=1 SV=1	Q183M8_PEPD6 (+1)	slpA	76 kDa	NA	unknown	4.8103	0	0.96875	1.4091	1	0	1	1	CD2793	CD630_27930	slpA	4.1.8	Gram +ve surface anchored	3	Surface (IM, OM, secreted, surface structures	Experimentally verified as part of mature spore proteome PMID:19542279	Precursor of the S-layer proteins
2	TRUE	Empty	3-hydroxybutyryl-CoA dehydrogenase OS=Clostridioides difficile OX=1496 GN=IM33_05910 PE=4 SV=1	A0A0N0P0J7_CLODI	CD1058	31 kDa	NA	unknown	2.6724	0	0	0	1	0	0.62	0	CD1058	CD630_10580	hbd	3.5.4	Fermentation	1	Energy metabolism (glycolysis, electron transport etc.)	Experimentally verified as part of mature spore proteome PMID:19542279	3-hydroxybutyryl-CoA dehydrogenase
3	TRUE	Empty	Rubrerythrin OS=Clostridioides difficile OX=1496 GN=IM33_03895 PE=4 SV=1	A0A0N0P1F1_CLODI (+1)	CD0825	21 kDa	NA	unknown	1.6034	0	2.9062	0	1	0	1	0	CD0825	CD630_08250	rbr	1.4.2	Detoxification	0	Pathogenicity/Adaption/Chaperones	Experimentally verified as part of mature spore proteome PMID:19542279	Rubrerythrin
5	TRUE	Empty	Acetyl-CoA acetyltransferase OS=Clostridioides difficile OX=1496 GN=IM33_05915 PE=3 SV=1	A0A0N0P0U8_CLODI	CD1059	41 kDa	NA	unknown	1.069	0	0	0	1	0	0	0.88	CD1059	CD630_10590	thlA1	3.5.4	Fermentation	1	Energy metabolism (glycolysis, electron transport etc.)	Experimentally verified as part of mature spore proteome PMID:19542279	Acetoacetyl-CoA thiolase 1
6	TRUE	Empty	Glutamate dehydrogenase OS=Peptoclostridium difficile (strain 630) OX=272563 GN=gluD PE=3 SV=1	Q18CS0_PEPD6	gluD	46 kDa	NA	unknown	1.069	0	0	0	1	0	0	0	CD0179	CD630_01790	gluD	3.4.2	Amino acids	6	Degradation of small molecules	Experimentally verified as part of mature spore proteome PMID:19542279	NAD-specific glutamate dehydrogenase
8	TRUE	Empty	Probable transcriptional regulatory protein CD196_0745 OS=Peptoclostridium difficile (strain CD196) OX=645462 GN=CD196_0745 PE=3 SV=1	A0A0H3N4P7_PEPDC	CD0795	26 kDa	NA	unknown	1.069	0	0	0	1	0	0	0	CD0795	CD630_07950	-	6.5.0	Others	9	Regulators	Experimentally verified as part of mature spore proteome PMID:19542279	probable transcriptional regulatory protein
4	TRUE	Empty	Proline reductase subunit proprotein OS=Peptoclostridium difficile (strain R20291) OX=645463 GN=prdA PE=4 SV=1	C9YR85_PEPDR	prdA	68 kDa	NA	unknown	0.53448	0	0.96875	2.8182	1	0	1	1	CD3244	CD630_32440	prdA	3.4.2	Amino acids	6	Degradation of small molecules	Experimentally verified as part of mature spore proteome PMID:19542279	D-proline reductase proprotein prdA
10	TRUE	Empty	Uncharacterized protein OS=Peptoclostridium difficile (strain R20291) OX=645463 GN=CDR20291_3446 PE=4 SV=1	C9YS78_PEPDR	sufD	33 kDa	NA	unknown	0.53448	0	0	1.4091	0.99	0	0	1	CD3607	CD630_36070	sufD	2.2.2	Basic proteins - synthesis, modification	2	Information transfer (transcription/translation & DNA/RNA modification)	Evidence 3 : Function proposed based on presence of conserved amino acid motif, structural feature or limited homology; Product type pf : putative factor	putative iron-sulfur assembly protein
14	TRUE	Empty	Probable butyrate kinase OS=Peptoclostridium difficile (strain CD196) OX=645462 GN=buk PE=3 SV=1	A0A0H3MYC1_PEPDC (+1)	buk	39 kDa	NA	unknown	0.53448	2.5833	0	0	0.99	0.97	0	0.9	CD0113	CD630_01130	buk	3.5.4	Fermentation	1	Energy metabolism (glycolysis, electron transport etc.)	Experimentally verified as part of mature spore proteome PMID:19542279	Butyrate kinase (BK) (Branched-chain carboxylic acid kinase)
12	TRUE	Empty	Phenylalanine--tRNA ligase alpha subunit OS=Peptoclostridium difficile (strain R20291) OX=645463 GN=pheS PE=3 SV=1	C9YJ77_PEPDR (+1)	pheS	38 kDa	NA	unknown	0.53448	0	0	0	1	0	0	0	CD0699	CD630_06990	pheS	2.2.1	Amino acyl tRNA synthesis; tRNA modification	2	Information transfer (transcription/translation & DNA/RNA modification)	Evidence 2a : Function of homologous gene experimentally demonstrated in an other organism; PubMedId : 2127701, 2492510; Product type e : enzyme	Phenylalanyl-tRNA synthetase alpha chain (Phenylalanine--tRNA ligase alpha chain) (PheRS)
18	TRUE	Empty	Endonuclease MutS2 OS=Clostridium butyricum OX=1492 GN=mutS2 PE=3 SV=1	A0A2S7FAS3_CLOBU	mutS2	89 kDa	NA	unknown	0.53448	0	0	0	0.98	0	0	0.91	CD0709	CD630_07090	mutS2	2.2.3	DNA - replication, repair, restriction/modification	2	Information transfer (transcription/translation & DNA/RNA modification)	Evidence 2a : Function of homologous gene experimentally demonstrated in an other organism; PubMedId : 17965091, 17215294, 15629722, 15503140,15113836; Product type f : factor	DNA mismatch repair protein
31	TRUE	Empty	Chaperone protein ClpB OS=Clostridium butyricum OX=1492 GN=clpB PE=3 SV=1	A0A2S7FCA1_CLOBU	clpB	98 kDa	NA	unknown	0.53448	0	0	0	0.97	0	0	0	CD2020	CD630_20200	clpB	1.3.1	Chaperones	0	Pathogenicity/Adaption/Chaperones	Experimentally verified as part of mature spore proteome PMID:19542279	Chaperone protein

## Sheet: Band 2
#	Visible?	Starred?	Identified Proteins (33)	Accession Number	Alternate ID	Molecular Weight	Protein Grouping Ambiguity	Taxonomy	PR504 LFD2_1_Band1	PR504 LFD2_2_Band2	PR504 LFD2_3_Band3	PR504 LFD2_4_Band4	PR504 LFD2_1_Band1	PR504 LFD2_2_Band2	PR504 LFD2_3_Band3	PR504 LFD2_4_Band4	old_locus_tag	locus_tag	gene_name	class	class_text	colour_key	colour_text	note	product
9	TRUE	Empty	50S ribosomal protein L1 OS=Peptoclostridium difficile (strain CD196) OX=645462 GN=rplA PE=3 SV=1	A0A0H3MY70_PEPDC	rplA	25 kDa	NA	unknown	0	5.1667	0	0	0	1	0	0	CD0062	CD630_00620	rplA	4.2.2	Ribosomal proteins - synthesis, modification	2	Information transfer (transcription/translation & DNA/RNA modification)	Experimentally verified as part of mature spore proteome PMID:19542279	50S ribosomal protein L1
14	TRUE	Empty	Probable butyrate kinase OS=Peptoclostridium difficile (strain CD196) OX=645462 GN=buk PE=3 SV=1	A0A0H3MYC1_PEPDC (+1)	buk	39 kDa	NA	unknown	0.53448	2.5833	0	0	0.99	0.97	0	0.9	CD0113	CD630_01130	buk	3.5.4	Fermentation	1	Energy metabolism (glycolysis, electron transport etc.)	Experimentally verified as part of mature spore proteome PMID:19542279	Butyrate kinase (BK) (Branched-chain carboxylic acid kinase)
19	TRUE	Empty	Putative signaling protein OS=Peptoclostridium difficile (strain CD196) OX=645462 GN=CD196_0704 PE=4 SV=1	A0A0H3MZY7_PEPDC (+1)	CD0757	66 kDa	NA	unknown	0	2.5833	0	0	0.46	0.97	0	0	CD0757	CD630_07570	CD0757	6.5.0	Others	9	Regulators	Evidence 3 : Function proposed based on presence of conserved amino acid motif, structural feature or limited homology; PubMedId : 15716451, 11557134; Product type pe : putative enzyme	putative diguanylate kinase signaling protein
20	TRUE	Empty	HPr kinase/phosphorylase OS=Clostridioides difficile OX=1496 GN=hprK PE=3 SV=1	A0A0N1HJH7_CLODI (+1)	hprK	36 kDa	NA	unknown	0	2.5833	0	0	0	1	0	0	CD3409	CD630_34090	scoC	6.4.1	Serine/threonine	9	Regulators	Evidence 2a : Function of homologous gene experimentally demonstrated in an other organism; PubMedId : 14993301, 14593248, 3900671, 16267306; Product type e : enzyme	PTS system, HPr kinase/phosphorylase
21	TRUE	Empty	ATP synthase subunit beta OS=Clostridium butyricum OX=1492 GN=atpD PE=3 SV=1	A0A2S7F8F2_CLOBU	atpD	50 kDa	NA	unknown	0	2.5833	0	0	0	1	0	0	CD2954	CD630_29540	atpD	3.5.9	ATP-proton motive force	1	Energy metabolism (glycolysis, electron transport etc.)	Evidence 1c : Function experimentally demonstrated in the studied genus; PubMedId : 16816177,12949105,10902917, 9171425, 9045833; Product type e : enzyme	V-type ATP synthase subunit D

## Sheet: Band 3
#	Visible?	Starred?	Identified Proteins (33)	Accession Number	Alternate ID	Molecular Weight	Protein Grouping Ambiguity	Taxonomy	PR504 LFD2_1_Band1	PR504 LFD2_2_Band2	PR504 LFD2_3_Band3	PR504 LFD2_4_Band4	PR504 LFD2_1_Band1	PR504 LFD2_2_Band2	PR504 LFD2_3_Band3	PR504 LFD2_4_Band4	old_locus_tag	locus_tag	gene_name	class	class_text	colour_key	colour_text	note	product
3	TRUE	Empty	Rubrerythrin OS=Clostridioides difficile OX=1496 GN=IM33_03895 PE=4 SV=1	A0A0N0P1F1_CLODI (+1)	CD0825	21 kDa	NA	unknown	1.6034	0	2.9062	0	1	0	1	0	CD0825	CD630_08250	rbr	1.4.2	Detoxification	0	Pathogenicity/Adaption/Chaperones	Experimentally verified as part of mature spore proteome PMID:19542279	Rubrerythrin
7	TRUE	Empty	Chaperone protein DnaK OS=Clostridioides difficile OX=1496 GN=dnaK PE=2 SV=1	A0A0N0NWW4_CLODI	dnaK	67 kDa	NA	unknown	0	0	1.9375	0	0	0	1	0.57	CD2461	CD630_24610	dnaK	1.3.1	Chaperones	0	Pathogenicity/Adaption/Chaperones	Experimentally verified as part of mature spore proteome PMID:19542279	Chaperone protein dnaK (Heat shock protein 70) (Heat shock 70 kDa protein) (HSP70)
1	TRUE	Empty	Precursor of the S-layer proteins OS=Peptoclostridium difficile (strain 630) OX=272563 GN=slpA PE=1 SV=1	Q183M8_PEPD6 (+1)	slpA	76 kDa	NA	unknown	4.8103	0	0.96875	1.4091	1	0	1	1	CD2793	CD630_27930	slpA	4.1.8	Gram +ve surface anchored	3	Surface (IM, OM, secreted, surface structures	Experimentally verified as part of mature spore proteome PMID:19542279	Precursor of the S-layer proteins
4	TRUE	Empty	Proline reductase subunit proprotein OS=Peptoclostridium difficile (strain R20291) OX=645463 GN=prdA PE=4 SV=1	C9YR85_PEPDR	prdA	68 kDa	NA	unknown	0.53448	0	0.96875	2.8182	1	0	1	1	CD3244	CD630_32440	prdA	3.4.2	Amino acids	6	Degradation of small molecules	Experimentally verified as part of mature spore proteome PMID:19542279	D-proline reductase proprotein prdA
13	TRUE	Empty	Fibronectin-binding protein OS=Clostridioides difficile OX=1496 GN=IM33_14355 PE=4 SV=1	A0A0N1I5U3_CLODI	fpb68	68 kDa	NA	unknown	0	0	0.96875	0	0	0.59	0.96	0	CD2592	CD630_25920	fbpA	5.1.5	Pathogenicity Islands/determinants	0	Pathogenicity/Adaption/Chaperones	Evidence 1c : Function experimentally demonstrated in the studied genus; PubMedId : 19292998,19482952,18338854, 18248626, 17630737, 16008346,15342592,15228540; Product type pf : putative factor	Fibronectin-binding protein A
17	TRUE	Empty	Cell surface protein OS=Peptoclostridium difficile (strain CD196) OX=645462 GN=CD196_2608 PE=4 SV=1	A0A0H3N530_PEPDC (+4)	CD2767	78 kDa	NA	unknown	0	0	0.96875	0	0	0	0.99	0	CD2767	CD630_27670	cwp19	4.1.8	Gram +ve surface anchored	3	Surface (IM, OM, secreted, surface structures	experimentally verified through RNA-seq as part of Spo0A regulated transcriptome: down-regulated in Spo0A mutant	Cell surface protein cwp19
25	TRUE	Empty	Uncharacterized protein OS=Clostridium phage phiCD24-1 OX=1582149 GN=PHICD2401_20015 PE=4 SV=1	A0A0A8WJ49_9CAUD	PHICD2401_20015	29 kDa	NA	unknown	0	0	0.96875	0	0	0	0.99	0	phiCD24-1	phiCD24-1	phiCD24-1	5.1.2	Phage-related functions and prophages	12	Phage/IS elements		Phage element
26	TRUE	Empty	Threonine dehydratase OS=Clostridioides difficile tdcB OX=1496 GN=IM33_13965 PE=4 SV=1	A0A0N1HP83_CLODI (+1)	CD2514	43 kDa	NA	unknown	0	0	0.96875	0	0	0	0.99	0	CD2514	CD630_25140	tdcB	3.4.2	Amino acids	6	Degradation of small molecules	Experimentally verified as part of mature spore proteome PMID:19542279	Threonine dehydratase II
29	TRUE	Empty	Phosphoribosylamine--glycine ligase OS=Clostridium butyricum OX=1492 GN=purD PE=3 SV=1	A0A2S7FDL7_CLOBU	purD	46 kDa	NA	unknown	0	0	0.96875	0	0	0	0.98	0	CD0224	CD630_02240	purD	3.7.1	Purine ribonucleotide biosynthesis	7	Central/intermediary/miscellaneous metabolism	Evidence 2a : Function of homologous gene experimentally demonstrated in an other organism; PubMedId : 11800470, 18712276; Product type e : enzyme	Phosphoribosylamine--glycine ligase
32	TRUE	Empty	MarR family transcriptional regulator OS=Clostridium butyricum OX=1492 GN=AK964_02195 PE=4 SV=1	A0A0A6SIS0_CLOBU	CD630_28440	17 kDa	NA	unknown	0	0	0.96875	0	0	0	0.97	0	CD2844	CD630_28440	CD2844	6.3.7	MarR-family	9	Regulators	Evidence 2a : Function of homologous gene experimentally demonstrated in an other organism; PubMedId : 16529980; Product type r : regulator	Transcriptional regulator, MarR family

## Sheet: Band 4
#	Visible?	Starred?	Identified Proteins (33)	Accession Number	Alternate ID	Molecular Weight	Protein Grouping Ambiguity	Taxonomy	PR504 LFD2_1_Band1	PR504 LFD2_2_Band2	PR504 LFD2_3_Band3	PR504 LFD2_4_Band4	PR504 LFD2_1_Band1	PR504 LFD2_2_Band2	PR504 LFD2_3_Band3	PR504 LFD2_4_Band4	old_locus_tag	locus_tag	gene_name	class	class_text	colour_key	colour_text	note	product
4	TRUE	Empty	Proline reductase subunit proprotein OS=Peptoclostridium difficile (strain R20291) OX=645463 GN=prdA PE=4 SV=1	C9YR85_PEPDR	prdA	68 kDa	NA	unknown	0.53448	0	0.96875	2.8182	1	0	1	1	CD3244	CD630_32440	prdA	3.4.2	Amino acids	6	Degradation of small molecules	Experimentally verified as part of mature spore proteome PMID:19542279	D-proline reductase proprotein prdA
1	TRUE	Empty	Precursor of the S-layer proteins OS=Peptoclostridium difficile (strain 630) OX=272563 GN=slpA PE=1 SV=1	Q183M8_PEPD6 (+1)	slpA	76 kDa	NA	unknown	4.8103	0	0.96875	1.4091	1	0	1	1	CD2793	CD630_27930	slpA	4.1.8	Gram +ve surface anchored	3	Surface (IM, OM, secreted, surface structures	Experimentally verified as part of mature spore proteome PMID:19542279	Precursor of the S-layer proteins
10	TRUE	Empty	Uncharacterized protein OS=Peptoclostridium difficile (strain R20291) OX=645463 GN=CDR20291_3446 PE=4 SV=1	C9YS78_PEPDR	sufD	33 kDa	NA	unknown	0.53448	0	0	1.4091	0.99	0	0	1	CD3607	CD630_36070	sufD	2.2.2	Basic proteins - synthesis, modification	2	Information transfer (transcription/translation & DNA/RNA modification)	Evidence 3 : Function proposed based on presence of conserved amino acid motif, structural feature or limited homology; Product type pf : putative factor	putative iron-sulfur assembly protein	0
11	TRUE	Empty	Aldehyde-alcohol dehydrogenase OS=Peptoclostridium difficile (strain 630) OX=272563 GN=adhE1 PE=3 SV=1	Q184F6_PEPD6	adhE1	95 kDa	NA	unknown	0	0	0	1.4091	0	0	0.82	1	CD2966	CD630_29660	adhE1	3.5.4	Fermentation	1	Energy metabolism (glycolysis, electron transport etc.)	Experimentally verified as part of mature spore proteome PMID:19542279	Aldehyde-alcohol dehydrogenase
16	TRUE	Empty	Spermidine/putrescine import ATP-binding protein PotA OS=Clostridium butyricum OX=1492 GN=potA PE=3 SV=1	A0A2S7F866_CLOBU	potA	41 kDa	NA	unknown	0	0	0	1.4091	0	0	0.59	1	CD1024	CD630_10240	potA	1.5.1	Amino acids and amines	3	Surface (IM, OM, secreted, surface structures	Evidence 2a : Function of homologous gene experimentally demonstrated in an other organism; PubMedId : 17135193, 11781802, 11976340, 18504552,18952792, 8384683,8752352; Product type t : transporter	ABC-type transport system,spermidine/putrescine ATP-binding protein
15	TRUE	Empty	Cell surface protein OS=Peptoclostridium difficile (strain R20291) OX=645463 GN=CDR20291_2672 PE=4 SV=1	C9YQ07_PEPDR (+1)	CD2784	73 kDa	NA	unknown	0	0	0	1.4091	0	0	0	1	CD2784	CD630_27840	cwp6	4.1.6	Gram +ve membrane	3	Surface (IM, OM, secreted, surface structures	Evidence 3 : Function proposed based on presence of conserved amino acid motif, structural feature or limited homology; PubMedId : 1357079; Product type e : enzyme	putative N-acetylmuramoyl-L-alanine amidase,autolysin cwp6
22	TRUE	Empty	Molybdate ABC transporter substrate-binding protein OS=Clostridioides difficile OX=1496 GN=IM33_04160 PE=4 SV=1	A0A0N1IG18_CLODI (+1)	CD630_08690	29 kDa	NA	unknown	0	0	0	1.4091	0	0	0	1	CD0869	CD630_08690	modA	1.5.5	Other Transport/binding proteins	3	Surface (IM, OM, secreted, surface structures	Evidence 2a : Function of homologous gene experimentally demonstrated in an other organism; PubMedId : 17135193, 11781802, 18504552, 18952792,8384683; Product type t : transporter	ABC-type transport system, molybdenum-specific extracellular solute-binding protein
24	TRUE	Empty	Uncharacterized protein OS=Peptoclostridium difficile (strain CD196) OX=645462 GN=CD196_1473 PE=4 SV=1	A0A0H3N248_PEPDC	CD196_1473	29 kDa	NA	unknown	0	0	0	1.4091	0	0	0	0.99	CD196_1473	CD196_1473	CD196_1473	7.0.0	Not classified (included putative assignments)	13	Some miscellaneous information e.g. Prosite, but no function	0	0
27	TRUE	Empty	Putative solute-binding lipoprotein OS=Peptoclostridium difficile (strain 630) OX=272563 GN=CD630_11310 PE=4 SV=1	Q18AZ4_PEPD6	CD630_11310	65 kDa	NA	unknown	0	0	0	1.4091	0	0	0	0.99	CD1131	CD630_11310	CD1131	4.1.7	Gram +ve exported/lipoprotein	3	Surface (IM, OM, secreted, surface structures	Evidence 3 : Function proposed based on presence of conserved amino acid motif, structural feature or limited homology; Product type pt : putative transporter	putative solute-binding lipoprotein
30	TRUE	Empty	Uncharacterized protein OS=Clostridioides difficile OX=1496 GN=IM33_17230 PE=4 SV=1	A0A0N1P3Q4_CLODI	IM33_17230	33 kDa	NA	unknown	0	0	0	1.4091	0	0	0	0.97	CD0842	CD630_08420	CD0842	0.0.2	Conserved in other organisms	10	Conserved hypothetical	Evidence 4b : Only in in Clostridium genus	0
